# Supplementary material for: Phase transition and remodeling complex assembly are important for SS18-SSX oncogenic activity in synovial sarcomas
Source: Nat Commun. 2022 May 18;13:2724. doi: 10.1038/s41467-022-30447-9 (PMC9117659; doi:10.1038/s41467-022-30447-9)
Supplement: Supplementary file 4 — Source data [file 41467_2022_30447_MOESM4_ESM.xlsx]

## Sheet: Figure 3
Figure 3a								Figure 3h
Amino acid positin	Disorder tendency
1	0.5707							Time(sec)	Intensity Region1	Intensity Region2	Intensity Region3	Intensity Region4	Intensity Region5	Intensity Region6
2	0.6043							0	0	0	0	0	0	0
3	0.6322							0.97	8.86444	11.0346	10.5488	8.65255	9.73261	6.03034
4	0.6576							1.94	16.1556	19.6913	17.2216	17.3918	13.5437	10.3598
5	0.712							2.911	20.4585	25.5114	23.6293	21.8031	20.3269	13.7476
6	0.6089							3.881	25.2789	31.5181	26.5359	25.2584	25.6467	17.5715
7	0.6322							4.851	29.7411	38.4036	31.9534	31.5815	30.0386	21.9844
8	0.6948							5.821	30.9956	41.4431	35.7196	35.1784	32.2136	23.2632
9	0.6806							6.791	34.0439	44.9588	39.8594	38.3523	34.5613	28.3519
10	0.6661							7.761	37.2312	49.0928	39.4414	43.0167	39.3194	30.5599
11	0.5901							8.731	39.8409	51.3109	40.8497	45.2365	37.188	32.2886
12	0.662							9.701	39.4023	54.8837	44.0437	51.1931	40.6555	37.1098
13	0.662							10.671	44.3821	54.725	48.1835	50.3788	44.3584	39.3595
14	0.6851		Figure 3e					11.641	45.9171	57.145	46.642	54.0023	44.0148	40.8068
15	0.6427			Pellet percentage				12.611	48.0883	58.5277	47.6989	55.6893	45.9945	44.1096
16	0.7718		4℃	0.579284	0.560767	0.583663		13.581	48.5855	61.3514	48.6681	59.5111	45.241	44.7281
17	0.8198		10℃	0.51129	0.598112	0.504082		14.551	49.3033	61.7691	50.1653	57.0665	50.0654	47.2454
18	0.8493		16℃	0.506949	0.515613	0.492059		15.521	52.4701	63.1378	48.6459	60.6351	47.4387	48.2705
19	0.8313		25℃	0.414948	0.386142	0.416937		16.491	53.8649	64.4342	51.6401	65.1862	48.0404	51.7851
20	0.8279		30℃	0.330256	0.308782	0.355251		17.461	56.6735	64.8659	52.1248	65.1012	50.1073	53.7241
21	0.7547		37℃	0.278657	0.215684	0.293209		18.431	57.311	66.2777	51.9928	66.3669	45.37	54.5823
22	0.6576							19.401	56.3752	66.9557	56.6839	66.0288	47.4805	56.3527
23	0.6906							20.371	57.4907	66.4504	54.5258	67.6025	46.5979	55.074
24	0.5665							21.341	59.463	69.1306	54.0856	68.0238	47.545	56.1424
25	0.494							22.311	58.5068	69.5763	55.2078	66.5917	43.9921	58.1525
26	0.4369							23.281	59.5816	70.3254	54.3273	73.1378	48.4276	57.7304
27	0.5342							24.251	60.7379	72.4724	56.0007	70.7782	46.1671	58.5886
28	0.5382							25.221	60.8973	70.686	57.0144	70.5817	44.0357	58.1247
29	0.5296							26.191	64.9808	72.2845	58.2476	72.0704	46.4898	60.3884
30	0.5665							27.161	64.0642	71.882	56.0895	72.6315	44.2503	60.022
31	0.5992							28.131	64.6621	72.4	57.9393	73.5308	40.87	60.022
32	0.6906							29.102	63.8245	73.1491	54.3273	75.8922	37.5334	62.0321
33	0.6712							30.072	65.5979	71.9531	60.8016	76.117	35.2293	62.9181
34	0.6755							31.042	66.1155	73.4513	59.4364	75.3009	39.3839	63.4809
35	0.7289							32.012	66.1754	75.6846	59.4586	71.5924	35.9392	63.4098
36	0.8125							32.982	65.8567	73.9706	59.1281	74.2902	30.2967	65.7291
37	0.6851							33.952	67.0117	75.9437	60.7572	76.4533	31.5455	62.4403
38	0.662							34.922	70.5777	76.4046	61.0877	70.3834	31.0083	64.1551
39	0.6806							35.892	66.3947	77.7301	59.9864	72.0137	33.6996	66.7125
40	0.5382							36.862	66.7937	76.2459	58.181	71.1428	36.0682	66.3198
41	0.5493							37.832	67.5102	77.7009	59.8545	73.3909	40.2246	62.5949
42	0.6482							38.802	65.2587	75.0511	60.2725	75.8355	42.0107	63.8736
43	0.6806							39.772	63.8844	79.3578	60.5155	78.2518	44.9828	65.0967
44	0.5854							40.742	67.3904	77.2832	62.2111	76.6215	43.4113	66.4466
45	0.7209							41.712	67.8889	76.1315	61.6821	75.5541	46.8997	65.757
46	0.7982							42.682	60.7379	76.6636	62.1445	75.0212	40.1165	63.2969
47	0.8462							43.652	65.2791	75.5411	62.1889	78.2801	44.7456	65.5745
48	0.7718							44.622	69.0835	77.1537	60.7572	75.8638	46.059	64.9699
49	0.712							45.592	68.1273	78.3788	63.818	77.3525	39.7729	64.3375
50	0.5533							46.562	70.1404	76.0452	62.6958	77.4924	43.8857	67.5011
51	0.494							47.532	70.2194	79.1128	61.1321	78.1951	40.9781	65.1385
52	0.4685							48.502	68.2076	77.6729	63.268	78.1385	46.3607	63.8736
53	0.4725							49.472	69.7413	78.2341	62.8499	78.7297	39.6002	62.833
54	0.4051							50.442	66.7529	78.3205	61.6389	79.0094	36.0892	63.6494
55	0.3807							51.412	69.1842	79.6892	62.5416	79.2626	41.1718	62.8902
56	0.3983							52.382	70.6376	79.2143	64.897	75.8355	37.3607	66.3755
57	0.3807							53.352	68.5467	80.2364	65.6468	75.6939	33.5496	63.0588
58	0.4801							54.322	69.6024	78.7534	66.7037	74.515	30.4048	60.8523
59	0.494							55.292	71.0162	81.5619	64.5887	73.3059	32.5589	62.4959
60	0.4831							56.263	71.0366	80.1641	64.5678	73.4741	35.4647	64.2679
61	0.5493							57.233	71.3745	81.3309	63.1138	69.0629	34.7985	64.0839
62	0.5493
63	0.5296
64	0.5211
65	0.5211
66	0.5382
67	0.5098
68	0.5342
69	0.6269
70	0.6906
71	0.8279
72	0.8792
73	0.8623
74	0.8828
75	0.9013
76	0.9126
77	0.9168
78	0.9151
79	0.9106
80	0.8655
81	0.8655
82	0.9081
83	0.8966
84	0.8942
85	0.9381
86	0.9693
87	0.9693
88	0.9787
89	0.9787
90	0.9777
91	0.9783
92	0.9762
93	0.9762
94	0.977
95	0.9762
96	0.9842
97	0.987
98	0.9836
99	0.9777
100	0.9677
101	0.977
102	0.9756
103	0.9717
104	0.977
105	0.9807
106	0.9733
107	0.9725
108	0.9693
109	0.9433
110	0.9396
111	0.9362
112	0.9433
113	0.9168
114	0.9168
115	0.9381
116	0.9362
117	0.9106
118	0.9106
119	0.9106
120	0.9457
121	0.9664
122	0.9693
123	0.9562
124	0.9657
125	0.9346
126	0.9329
127	0.9433
128	0.9433
129	0.9381
130	0.9664
131	0.9634
132	0.9677
133	0.9433
134	0.9649
135	0.9415
136	0.9433
137	0.9381
138	0.9606
139	0.9534
140	0.9308
141	0.923
142	0.8894
143	0.8991
144	0.9287
145	0.919
146	0.9457
147	0.9415
148	0.9433
149	0.9346
150	0.9106
151	0.8966
152	0.8942
153	0.7881
154	0.8375
155	0.8462
156	0.8894
157	0.853
158	0.8681
159	0.8681
160	0.8713
161	0.9168
162	0.9168
163	0.919
164	0.919
165	0.8853
166	0.8966
167	0.8966
168	0.9013
169	0.8681
170	0.8655
171	0.8655
172	0.8681
173	0.8828
174	0.9433
175	0.9503
176	0.9547
177	0.9308
178	0.9534
179	0.9457
180	0.8853
181	0.8828
182	0.8828
183	0.8894
184	0.9308
185	0.923
186	0.9211
187	0.9126
188	0.8765
189	0.8741
190	0.919
191	0.923
192	0.9534
193	0.9503
194	0.9519
195	0.9269
196	0.8872
197	0.8765
198	0.9168
199	0.923
200	0.9329
201	0.9762
202	0.977
203	0.9762
204	0.9756
205	0.9346
206	0.9346
207	0.9346
208	0.9433
209	0.9677
210	0.9634
211	0.9534
212	0.9519
213	0.9503
214	0.9547
215	0.8942
216	0.9287
217	0.9519
218	0.9534
219	0.9534
220	0.9562
221	0.9577
222	0.923
223	0.9211
224	0.8828
225	0.8279
226	0.9039
227	0.9057
228	0.9039
229	0.892
230	0.8894
231	0.8894
232	0.8942
233	0.9013
234	0.8596
235	0.8013
236	0.8853
237	0.8853
238	0.8942
239	0.892
240	0.8375
241	0.8375
242	0.8375
243	0.8013
244	0.8162
245	0.8792
246	0.9249
247	0.9287
248	0.9269
249	0.9519
250	0.9593
251	0.9657
252	0.9677
253	0.9677
254	0.9287
255	0.9519
256	0.9684
257	0.9703
258	0.9717
259	0.977
260	0.9503
261	0.9381
262	0.9269
263	0.9346
264	0.9703
265	0.9346
266	0.923
267	0.9151
268	0.9106
269	0.9057
270	0.9126
271	0.8966
272	0.8966
273	0.9081
274	0.9126
275	0.9534
276	0.9287
277	0.9329
278	0.9329
279	0.9287
280	0.8493
281	0.8565
282	0.9249
283	0.9457
284	0.9249
285	0.9269
286	0.9649
287	0.9649
288	0.9269
289	0.9269
290	0.9287
291	0.9287
292	0.9308
293	0.9381
294	0.9168
295	0.8565
296	0.8596
297	0.8942
298	0.9057
299	0.9168
300	0.9269
301	0.9634
302	0.9797
303	0.9762
304	0.9381
305	0.9503
306	0.9562
307	0.9562
308	0.9562
309	0.9777
310	0.9783
311	0.9593
312	0.9657
313	0.9649
314	0.9503
315	0.9593
316	0.9777
317	0.9593
318	0.9677
319	0.9593
320	0.9503
321	0.9415
322	0.9415
323	0.9396
324	0.9013
325	0.9415
326	0.9415
327	0.9287
328	0.9287
329	0.9269
330	0.9249
331	0.9346
332	0.9649
333	0.9634
334	0.9649
335	0.9362
336	0.9457
337	0.9488
338	0.9534
339	0.9519
340	0.9534
341	0.9519
342	0.9503
343	0.9488
344	0.9503
345	0.9733
346	0.9547
347	0.9457
348	0.9433
349	0.9106
350	0.9126
351	0.9269
352	0.9106
353	0.9126
354	0.9126
355	0.9081
356	0.9547
357	0.9547
358	0.9519
359	0.9762
360	0.9762
361	0.9762
362	0.977
363	0.9777
364	0.9816
365	0.9693
366	0.9693
367	0.9684
368	0.9783
369	0.9783
370	0.9873
371	0.987
372	0.9725
373	0.9744
374	0.9756
375	0.9503
376	0.9519
377	0.9396
378	0.9249
379	0.9211
380	0.9013
381	0.8765
382	0.8655
383	0.8493
384	0.8235
385	0.7595
386	0.8462
387	0.8235

## Sheet: Figure 4
											Figure 4c
												Pellet percentage
											SS18(WT)	0.612717	0.619747	0.60766
											SS18(3M)	0.637231	0.627011	0.630086
											SS18(Y21S)	0.0375243	0.0292725	0.038997	BRG1(1-282)
											SS18(WT)+BRG1(1-282)	0.65741	0.666332	0.649089	0.668317	0.645012	0.664958
											SS18(3M)+BRG1(1-282)	0.683477	0.662759	0.664362	0.0717334	0.0395983	0.0448985
											SS18(Y21S)+BRG1(1-282)	0.0365704	0.0221105	0.0347101	0.0203615	0.0271481	0.034057

## Sheet: Figure 5
	Figure 5c						Figure 5d
								Pellet percentage
							No Ficoll SS18-SSX1	0.0420199	0.0536997	0.0487098
							No Ficoll SS18(3M)-SSX1	0.074278	0.119219	0.0268753
							No Ficoll SS18(Y19S)-SSX1	0.019691	0.0249534	0.0273836
							10% Ficoll+SS18-SSX1	0.416758	0.45026	0.416185
							10% Ficoll+SS18(3M)-SSX1	0.405418	0.43353	0.379245
							10% Ficoll+SS18(Y19S)-SSX1	0.0536823	0.058677	0.0890282
							10% Ficoll+SS18(Y19S)-SSX1+5%Hex	0.113068	0.124276	0.167142
							Figure 5g
								SS18-SSX1				SS18(Y19S)-SSX1					SS18(3M)-SSX1
							Time(sec)	Intensity Region1	Intensity Region2	Intensity Region3	Intensity Region4	Time(sec)	Intensity Region1	Intensity Region2	Intensity Region3	Time(sec)	Intensity Region1	Intensity Region2	Intensity Region3
							0	0	0	0	0	0	0	0	0	0	0	0	0
							7.98	4.79812	6.8287	8.87408	9.74826	7.98	11.8871	14.9665	15.2034	7.98	6.83509	6.18368	7.84819
							15.72	8.69844	14.4355	13.4006	18.559	15.72	21.0606	27.7456	27.3301	15.72	11.7439	10.6318	14.5663
							23.47	11.7166	18.6101	20.1827	27.1817	23.47	27.7216	34.185	37.681	23.47	17.6105	13.5536	22.0474
							31.21	14.8615	23.0463	22.7943	32.1672	31.21	35.3981	41.4097	42.6477	31.21	22.1053	17.6475	24.5697
							38.96	17.159	28.3791	25.6477	35.2431	38.96	38.5958	45.543	47.6504	38.96	22.4702	20.3761	25.6282
							46.7	20.2101	31.3105	28.6	40.8594	46.7	43.5165	50.7144	54.0232	46.7	27.8281	21.8737	32.2891
							54.45	22.8219	36.0776	29.5346	41.8547	54.45	46.6993	55.2461	57.3163	54.45	29.1684	23.8759	33.6528
							62.19	25.2618	38.166	30.8709	42.827	62.19	49.6561	61.2488	63.5569	62.19	30.7368	27.22	39.074
							69.94	26.7379	40.8135	32.407	45.0463	69.94	54.0629	61.7276	66.886	69.94	32.2351	30.031	40.9908
							77.68	29.4782	43.8924	34.3295	48.5359	77.68	57.7472	63.7656	69.7464	77.68	35.2982	32.0492	46.9652
							85.43	31.2963	46.5912	36.5433	48.2205	85.43	63.4996	64.095	70.2542	85.43	37.3333	32.0027	43.5941
							93.17	32.5606	48.4471	34.9729	51.0966	93.17	61.8834	62.8117	73.8928	93.17	38.6175	33.2123	42.4117
							100.92	34.5003	49.6925	36.0293	50.5064	100.92	66.3398	64.5011	73.358	100.92	35.3544	34.3109	43.4797
							108.67	36.0823	51.7474	38.4791	53.8657	108.67	67.7996	70.3275	75.987	108.67	39.7403	36.5224	45.3726
							116.41	36.4991	52.3444	37.5731	52.9688	116.41	68.1596	72.0092	76.9635	116.41	44.0281	37.4457	48.2811
							124.16	38.4996	56.0763	38.8027	54.0943	124.16	71.6453	68.5884	79.5235	124.16	47.8456	37.7463	49.0345
							131.9	39.7968	57.3038	38.7951	56.4931	131.9	73.4477	68.3815	77.1979	131.9	44.8947	39.4943	54.3318
							139.65	39.71	58.035	39.5432	55.7031	139.65	74.5624	70.7949	78.4358	139.65	48.2246	40.6323	55.3283
							147.39	40.6946	57.1921	38.7894	56.5741	147.39	77.1221	71.7334	81.5936	147.39	49.9754	41.1118	53.9551
							155.14	41.1791	57.5722	39.2272	56.1979	155.14	78.3262	70.1092	80.1665	155.14	50.779	42.9351	54.9421
							162.88	42.8098	58.3682	38.8522	58.0498	162.88	75.5307	65.3361	80.4489	162.88	53.3754	45.0285	51.3708
							170.63	42.3391	60.906	38.2545	57.9948	170.63	78.1847	64.5585	83.4745	170.63	55.6772	46.4796	53.3686
							178.37	43.8847	61.8272	38.2507	58.2523	178.37	77.847	61.3676	83.2492	178.37	48.2386	45.9071	54.9182
							186.12	44.0445	62.8357	38.2278	58.6806	186.12	80.0963	63.3174	86.1397	186.12	52.4842	45.9733	58.9234
							193.86	46.6736	64.8168	38.7056	57.555	193.86	79.1107	64.8918	85.5628	193.86	54.1193	47.5013	58.0556
							201.61	46.5868	63.0123	36.6365	55.1157	201.61	79.2001	66.2862	86.2328	201.61	48.179	48.4568	58.6659
							209.35	46.7709	64.5798	35.7438	56.3165	209.35	80.6773	64.7999	84.2047	209.35	49.7403	46.6013	62.3278
							217.1	47.3005	65.3623	36.0959	57.0226	217.1	79.1926	65.0144	82.8256	217.1	53.1754	46.0914	65.0074
							224.84	48.853	66.4043	38.481	56.412	224.84	80.5432	64.4206	84.0875	224.84	54.5719	46.5602	66.0897
							232.59	48.1948	66.9521	38.9626	57.0515	232.59	81.1912	64.2904	83.6248	232.59	55.179	47.2114	70.3142
							240.33	48.5335	66.0108	41.5685	59.9335	240.33	82.2016	63.574	81.9662	240.33	56.5614	48.5069	68.2258
							248.08	48.398	67.0706	40.9727	56.9039	248.08	82.1818	62.4248	80.0583	248.08	56.0035	48.9005	67.7919
							255.82	49.5737	67.0259	40.5615	58.1771	255.82	84.1208	63.1182	80.4189	255.82	54.3825	47.4709	64.3685
							263.57	49.6605	68.5017	40.2132	56.7216	263.57	87.2936	60.046	80.4819	263.57	53.9333	45.6977	65.8275
							271.31	49.8967	67.4843	39.8934	54.9884	271.31	83.7558	61.9881	82.6543	271.31	54.1193	44.8782	71.0104
							279.06	50.9178	69.0987	39.014	56.1661	279.06	83.2096	62.6815	78.7543	279.06	56.2281	46.1826	71.5921
							286.8	51.2686	68.3071	39.2158	50.761	286.8	83.9073	60.5669	79.4243	286.8	55.7228	46.8071	71.2058
							294.55	50.9751	67.7839	38.3478	50.5353	294.55	82.6312	61.628	79.0668	294.55	57.9193	47.2275	69.1365

## Sheet: Figure 6
							Figure 6c		SS18-SSX1
								Ctrl	WT	3M	Y19S
							Positive rate	0.119843	0.579376	0.241993	0.354386
								0.145882	0.549048	0.253846	0.41433
								0.122066	0.508772	0.247619	0.397554
								0.15625	0.546547	0.246827	0.397059
								0.139651	0.537931	0.242386	0.393382
							Figure 6h		SS18-SSX1
								Ctrl	WT	3M	Y19S
							Cell Number	60	6560	520	795
								100	6080	480	760
								90	6400	430	880

## Sheet: Supplementary Figure 6
	Supplementary Figure 6c
